# Supplementary material for: Effects on patient activation of eHealth support in addition to standard care in patients after radical prostatectomy: Analysis of secondary outcome from a randomized controlled trial
Source: PLoS One. 2024 Sep 10;19(9):e0308555. doi: 10.1371/journal.pone.0308555 (PMC11386445; doi:10.1371/journal.pone.0308555)
Supplement: S1 Table — (XLSX) [file pone.0308555.s002.xlsx]

## Sheet: Sheet1
Supplementary file 2. Sensitivity analysis of original data and five imputation rounds.
Estimates of Fixed Effectsa
Imputation Number		Estimate	Std. Error	df	t	Sig.	95% Confidence Interval		Fraction Missing Info.	Relative Increase Variance	Relative Efficiency
							Lower Bound	Upper Bound
Original data	Intercept	14.9087	17.819	46.459	0.836673	0.407059	-20.9496	50.7669
	[Randomisering=1]	-0.905511	3.23096	48.0016	-0.280261	0.780482	-7.40179	5.59076
	[Randomisering=2]	0b	0
	[Time=2]	-1.65333	2.28786	49.0001	-0.722655	0.473327	-6.25096	2.94429
	[Time=3]	0b	0
	Age	0.0399984	0.231375	46.0001	0.172873	0.86351	-0.425735	0.505732
	PHQmean	-0.943833	0.439726	46.0001	-2.14641	0.0371478	-1.82895	-0.0587106
	PAMBLscore	0.887574	0.11888	46.0001	7.46614	1.83007e-09	0.648281	1.12687
	[Time=2] * [Randomisering=1]	-0.246667	3.56537	49.0001	-0.069184	0.945125	-7.41154	6.91821
	[Time=3] * [Randomisering=1]	0b	0
	[Time=2] * [Randomisering=2]	0b	0
	[Time=3] * [Randomisering=2]	0b	0
1	Intercept	44.2329	11.3658	141.753	3.89174	0.000152617	21.7644	66.7013
	[Randomisering=1]	-2.20065	2.24158	141.882	-0.981743	0.327898	-6.63185	2.23055
	[Randomisering=2]	0b	0
	[Time=2]	-0.605405	1.55061	143	-0.39043	0.696799	-3.67048	2.45967
	[Time=3]	0b	0
	Age	-0.179161	0.152301	140	-1.17636	0.241448	-0.480268	0.121947
	PHQmean	-0.968263	0.350923	140	-2.75919	0.00656951	-1.66206	-0.274471
	PAMBLscore	0.680706	0.0757798	140	8.98269	1.60612e-15	0.530885	0.830527
	[Time=2] * [Randomisering=1]	-2.3622	2.21594	143	-1.06601	0.288218	-6.74243	2.01803
	[Time=3] * [Randomisering=1]	0b	0
	[Time=2] * [Randomisering=2]	0b	0
	[Time=3] * [Randomisering=2]	0b	0
2	Intercept	45.537	11.89	141.238	3.82987	0.000192155	22.0317	69.0423
	[Randomisering=1]	-1.25252	2.22779	142.414	-0.562226	0.574846	-5.65634	3.15129
	[Randomisering=2]	0b	0
	[Time=2]	0.868919	1.41553	143	0.613847	0.540292	-1.92915	3.66699
	[Time=3]	0b	0
	Age	-0.224568	0.157578	140	-1.42512	0.156348	-0.536109	0.086973
	PHQmean	-0.959825	0.335136	140	-2.86399	0.00482778	-1.62241	-0.297243
	PAMBLscore	0.686696	0.08043	140	8.5378	2.05424e-14	0.527681	0.84571
	[Time=2] * [Randomisering=1]	-4.27174	2.0229	143	-2.11169	0.036452	-8.27039	-0.273086
	[Time=3] * [Randomisering=1]	0b	0
	[Time=2] * [Randomisering=2]	0b	0
	[Time=3] * [Randomisering=2]	0b	0
3	Intercept	57.7976	13.1312	140.824	4.40153	2.10918e-05	31.8377	83.7574
	[Randomisering=1]	-2.1469	2.30676	140.593	-0.930699	0.353605	-6.70732	2.41352
	[Randomisering=2]	0b	0
	[Time=2]	-0.0108108	1.60281	143.002	-0.00674492	0.994628	-3.17907	3.15744
	[Time=3]	0b	0
	Age	-0.256567	0.170793	140.002	-1.50221	0.135294	-0.594234	0.0810995
	PHQmean	-0.839081	0.398949	140.002	-2.10323	0.0372349	-1.62782	-0.0503371
	PAMBLscore	0.543503	0.0909868	140.002	5.97343	1.82398e-08	0.363618	0.723389
	[Time=2] * [Randomisering=1]	-1.77229	2.29053	143.002	-0.773746	0.440358	-6.29996	2.75538
	[Time=3] * [Randomisering=1]	0b	0
	[Time=2] * [Randomisering=2]	0b	0
	[Time=3] * [Randomisering=2]	0b	0
4	Intercept	44.3859	11.6449	141.79	3.81163	0.000205169	21.3659	67.4059
	[Randomisering=1]	-4.44071	2.26588	138.78	-1.95982	0.0520206	-8.92082	0.0393958
	[Randomisering=2]	0b	0
	[Time=2]	-1.05135	1.45923	143.052	-0.720485	0.472402	-3.93578	1.83308
	[Time=3]	0b	0
	Age	-0.251495	0.153004	140.055	-1.64372	0.102477	-0.553991	0.0510005
	PHQmean	-0.671443	0.375137	140.055	-1.78986	0.0756372	-1.41311	0.070221
	PAMBLscore	0.742196	0.0780108	140.055	9.51402	7.32846e-17	0.587965	0.896428
	[Time=2] * [Randomisering=1]	-1.5064	2.08534	143.052	-0.722373	0.471245	-5.62846	2.61567
	[Time=3] * [Randomisering=1]	0b	0
	[Time=2] * [Randomisering=2]	0b	0
	[Time=3] * [Randomisering=2]	0b	0
5	Intercept	46.8769	12.6666	141.175	3.70082	0.000307212	21.8361	71.9176
	[Randomisering=1]	-1.54839	2.33179	141.669	-0.664036	0.507747	-6.158	3.06121
	[Randomisering=2]	0b	0
	[Time=2]	0.336486	1.53606	143	0.219058	0.826918	-2.69984	3.37281
	[Time=3]	0b	0
	Age	-0.176491	0.167173	140	-1.05574	0.292906	-0.507	0.154019
	PHQmean	-0.836885	0.42037	140	-1.99083	0.0484461	-1.66798	-0.00579176
	PAMBLscore	0.616963	0.0940112	140	6.56266	9.52599e-10	0.431098	0.802828
	[Time=2] * [Randomisering=1]	-2.66888	2.19515	143	-1.21581	0.226061	-7.00802	1.67025
	[Time=3] * [Randomisering=1]	0b	0
	[Time=2] * [Randomisering=2]	0b	0
	[Time=3] * [Randomisering=2]	0b	0
Pooled	Intercept	47.766	13.671		3.49398	0.000735597	20.6121	74.92	0.225901	0.264467	0.956773
	[Randomisering=1]	-2.31784	2.65688		-0.87239	0.386707	-7.63975	3.00408	0.291508	0.363779	0.94491
	[Randomisering=2]	0b
	[Time=2]	-0.0924324	1.72697		-0.0535228	0.957458	-3.53282	3.34795	0.250845	0.300564	0.952228
	[Time=3]	0b
	Age	-0.217656	0.165758		-1.3131	0.189461	-0.542942	0.10763	0.0661642	0.0686494	0.98694
	PHQmean	-0.8551	0.3998		-2.13882	0.0331698	-1.64152	-0.0686776	0.11428	0.122374	0.977655
	PAMBLscore	0.654013	0.118429		5.52241	4.31427e-05	0.40336	0.904666	0.547267	0.980209	0.901345
	[Time=2] * [Randomisering=1]	-2.5163	2.46858		-1.01933	0.311338	-7.43434	2.40174	0.251274	0.301202	0.95215
	[Time=3] * [Randomisering=1]	0b
	[Time=2] * [Randomisering=2]	0b
	[Time=3] * [Randomisering=2]	0b
a. Dependent Variable: PAM score .
b. This parameter is set to zero because it is redundant.
